# Supplementary material for: The Greek Versions of the HLS19 Health Literacy Instruments (HLS19-NAV-GR, HLS19-COM-GR, and HLS19-VAC-GR): Translation, Cultural Adaptation, and Descriptive Pilot Evaluation
Source: Healthcare (Basel). 2025 Oct 8;13(19):2541. doi: 10.3390/healthcare13192541 (PMC12525262; doi:10.3390/healthcare13192541)
Supplement: Supplementary file 1 [file healthcare-13-02541-s001.zip]

Archive with 1 entries (1 files):
- healthcare-3906891-supplementary.pdf
